# Supplementary material for: Engineering Placental Mesenchymal Stem Cells with PEDF for Retinal Protection in Diabetic Retinopathy
Source: Antioxidants (Basel). 2026 Apr 10;15(4):473. doi: 10.3390/antiox15040473 (PMC13113140; doi:10.3390/antiox15040473)
Supplement: Supplementary file 1 [file antioxidants-15-00473-s001.zip]

Archive with 1 entries (1 files):
- antioxidants-4214369-supplementary.pdf
